# Supplementary material for: Flavonoids in Decorticated Sorghum Grains Exert Antioxidant, Antidiabetic and Antiobesity Activities
Source: Molecules. 2020 Jun 20;25(12):2854. doi: 10.3390/molecules25122854 (PMC7355972; doi:10.3390/molecules25122854)
Supplement: Supplementary file 1 [file molecules-25-02854-s001.zip]

Archive with 2 entries (2 files):
- Supplementary data/mass spectra data 20200608.xlsx
- Supplementary data/Supplementary Table 1.doc
