# Supplementary material for: Flavonoids in Decorticated Sorghum Grains Exert Antioxidant, Antidiabetic and Antiobesity Activities
Source: Molecules. 2020 Jun 20;25(12):2854. doi: 10.3390/molecules25122854 (PMC7355972; doi:10.3390/molecules25122854)
Supplement: Supplementary file 1 [file molecules-25-02854-s001.zip › Supplementary data/mass spectra data 20200608.xlsx]

## Sheet: Total-Com-List
Name	Chemical Formula	Isotope	Adduct/Charge	Precursor (Q1) Mass (Da)	Retention Time (min)
Galic acid	C7H6O5	1	[M-H]-	169.014	2.44	0.01
Procyanidin dimer	C30H26O12	1	[M-H]-	577.135	8.91	0.01
Catechin	C15H14O6	1	[M-H]-	289.072	9.58	0.01
Dihydromyricetin 3-O-rhamnoside	C21H22O12	1	[M-H]-	465.104	9.69	0.01
Dihydroquercetin-3-O-glucoside	C21H22O12	1	[M-H]-	465.104	9.69	0.01
Epicatechin-3'-glucuronide	C21H22O12	1	[M-H]-	465.104	9.69	0.01
Luteolin 7-O-malonyl-glucoside	C24H22O14	1	[M-H]-	533.094	9.69	0.01
Caffeic acid	C9H8O4	1	[M-H]-	179.035	10.47	0.01
trans-p-Coumaric acid	C9H8O3	1	[M-H]-	163.04	12.05	0.01
Glycitein	C16H12O5	1	[M-H]-	283.061	12.27	0.01
Apigeninidin	C15H10O4	1	[M-H]-	253.051	12.42	0.01
Dihydromorin	C15H12O7	1	[M-H]-	303.051	12.48	0.01
Kaempferol	C15H10O6	1	[M-H]-	285.04	12.49	0.01
Taxifolin	C15H12O7	1	[M-H]-	303.051	12.49	0.01
Ferulic acid	C10H10O4	1	[M-H]-	193.051	12.64	0.01
Formononetin	C16H12O4	1	[M-H]-	267.066	12.7	0.01
Quercetin 3-O-rhamnoside	C21H20O11	1	[M-H]-	447.093	13.38	0.01
Eriodictyol	C15H12O6	1	[M-H]-	287.056	14.25	0.01
1,3-O-dicaffeoylglycerol	C21H20O9	1	[M-H]-	415.103	14.86	0.01
Quercetin	C15H10O7	1	[M-H]-	301.035	15.37	0.01
Naringenin	C15H12O5	1	[M-H]-	271.061	15.57	0.01
Luteolin	C15H10O6	1	[M-H]-	285.04	15.71	0.01
Genistein	C15H10O5	1	[M-H]-	269.046	15.87	0.01
Apigenin	C15H10O5	1	[M-H]-	269.046	16.5	0.01
Diosmetin	C16H12O6	1	[M-H]-	299.056	16.61	0.01
Hispidulin	C16H12O6	1	[M-H]-	299.056	16.61	0.01
